# Supplementary material for: Neutrophil-to-Lymphocyte Ratio and Cytokine Profiling as Predictors of Disease Severity and Survival in Unvaccinated COVID-19 Patients
Source: Vaccines (Basel). 2024 Jul 31;12(8):861. doi: 10.3390/vaccines12080861 (PMC11360520; doi:10.3390/vaccines12080861)
Supplement: Supplementary file 1 [file vaccines-12-00861-s001.zip]

Archive with 1 entries (1 files):
- vaccines-3079941-supplementary.pdf
